# Supplementary material for: Unraveling the multifaceted roles of the LncNAT1-GbCHS module in Ginkgo biloba for flavonoid biosynthesis and plant development
Source: For Res (Fayettev). 2026 Mar 25;6:e006. doi: 10.48130/forres-0026-0006 (PMC13187911; doi:10.48130/forres-0026-0006)
Supplement: Supplementary file 1 — Supplementary data to this article can be found online. [file forres-0026-0006-S1.zip]

Archive with 20 entries (20 files):
- 10.48130_forres-0026-0006-Suppl-FigureS1.pdf
- 10.48130_forres-0026-0006-Suppl-FigureS10.pdf
- 10.48130_forres-0026-0006-Suppl-FigureS11.pdf
- 10.48130_forres-0026-0006-Suppl-FigureS12.pdf
- 10.48130_forres-0026-0006-Suppl-FigureS13.pdf
- 10.48130_forres-0026-0006-Suppl-FigureS14.pdf
- 10.48130_forres-0026-0006-Suppl-FigureS15.pdf
- 10.48130_forres-0026-0006-Suppl-FigureS16.pdf
- 10.48130_forres-0026-0006-Suppl-FigureS17.pdf
- 10.48130_forres-0026-0006-Suppl-FigureS2.pdf
- 10.48130_forres-0026-0006-Suppl-FigureS3.pdf
- 10.48130_forres-0026-0006-Suppl-FigureS4.pdf
- 10.48130_forres-0026-0006-Suppl-FigureS5.pdf
- 10.48130_forres-0026-0006-Suppl-FigureS6.pdf
- 10.48130_forres-0026-0006-Suppl-FigureS7.pdf
- 10.48130_forres-0026-0006-Suppl-FigureS8.pdf
- 10.48130_forres-0026-0006-Suppl-FigureS9.pdf
- 10.48130_forres-0026-0006-Suppl-TableS1.pdf
- 10.48130_forres-0026-0006-Suppl-TableS2.pdf
- 10.48130_forres-0026-0006-Suppl-TableS3.pdf
